# Supplementary material for: CVAM: CNA Profile Inference of the Spatial Transcriptome Based on the VGAE and HMM
Source: Biomolecules. 2023 Apr 28;13(5):767. doi: 10.3390/biom13050767 (PMC10216626; doi:10.3390/biom13050767)
Supplement: Supplementary file 1 [file biomolecules-13-00767-s001.zip]

Archive with 1 entries (1 files):
- biomolecules-2320692-supplementary.pdf
